# Supplementary material for: Excellent Antibacterial Properties of Silver/Silica–Chitosan/Polyvinyl Alcohol Transparent Film
Source: Int J Mol Sci. 2024 Jul 25;25(15):8125. doi: 10.3390/ijms25158125 (PMC11311888; doi:10.3390/ijms25158125)
Supplement: Supplementary file 1 [file ijms-25-08125-s001.zip]

Archive with 1 entries (1 files):
- ijms-3118482-supplementary.pdf
